# Supplementary material for: Diaqua­(2,2′-bipyridine-6,6′-dicarboxyl­ato)nickel(II)
Source: Acta Crystallogr Sect E Struct Rep Online. 2011 May 7;67(Pt 6):m718. doi: 10.1107/S1600536811016400 (PMC3120548; doi:10.1107/S1600536811016400)
Supplement: Supplementary file 1 [file e-67-0m718-sup1.cif]

##############################################################################
#                                                                            #
# This CIF contains the data in a paper accepted for publication in          #
# Acta Crystallographica Section E. It conforms to the requirements of       #
# Notes for Authors for Acta Crystallographica Section E, and has been       #
# peer reviewed under the auspices of the IUCr Commission on Journals.       #
#                                                                            #
# Full details of the Crystallographic Information File format               #
# are given in the paper "The Crystallographic Information File (CIF):       #
# a New Standard Archive File for Crystallography" by S. R. Hall, F. H.      #
# Allen and I. D. Brown [Acta Cryst. (1991), A47, 655-685].                  #
#                                                                            #
# The current version of the core CIF dictionary is obtainable from          #
# ftp://ftp.iucr.org/pub/cif_core.dic.                                       #
#                                                                            #
# Software is freely available for graphical display of the structure(s)     #
# in this CIF. For information consult the CIF software page                 #
# http://www.iucr.org/resources/cif/software.                                #
#                                                                            #
# This file may be used for bona fide research purposes within the           #
# scientific community so long as proper attribution is given to the journal # 
# article from which it was obtained.                                        #
#                                                                            #
##############################################################################
data_I
_audit_creation_method     SHELXL-97
_chemical_name_systematic
;
Diaqua(2,2'-bipyridine-6,6'-dicarboxylato)nickel(II)
;
_chemical_name_common     ?
_chemical_formula_moiety     'C12 H10 N2 Ni O6'
_chemical_formula_sum     'C12 H10 N2 Ni O6'
_chemical_formula_iupac     '[Ni (C12 H6 N2 O4) (H2 O)2]'
_chemical_formula_weight     336.93
_chemical_melting_point     ?
_symmetry_cell_setting     orthorhombic
_symmetry_space_group_name_H-M     'P c c n'
_symmetry_space_group_name_Hall     '-P 2ab 2ac'
loop_
    _symmetry_equiv_pos_as_xyz
    'x, y, z'
    '-x+1/2, -y+1/2, z'
    '-x, y+1/2, -z+1/2'
    'x+1/2, -y, -z+1/2'
    '-x, -y, -z'
    'x-1/2, y-1/2, -z'
    'x, -y-1/2, z-1/2'
    '-x-1/2, y, z-1/2'
_cell_length_a     7.1056(9)
_cell_length_b     11.3608(15)
_cell_length_c     15.3334(19)
_cell_angle_alpha     90.00
_cell_angle_beta     90.00
_cell_angle_gamma     90.00
_cell_volume     1237.8(3)
_cell_formula_units_Z     4
_cell_measurement_reflns_used     1650
_cell_measurement_theta_min     3.21
_cell_measurement_theta_max     25.18
_cell_measurement_temperature     296(2)
_exptl_crystal_description     block
_exptl_crystal_colour     green
_exptl_crystal_size_max     0.24
_exptl_crystal_size_mid     0.16
_exptl_crystal_size_min     0.10
_exptl_crystal_density_diffrn     1.808
_exptl_crystal_density_meas     ?
_exptl_crystal_density_method     'not measured'
_exptl_crystal_F_000     688
_exptl_absorpt_coefficient_mu     1.599
_exptl_absorpt_correction_type     multi-scan
_exptl_absorpt_process_details     '(SADABS; Bruker, 2005)'
_exptl_absorpt_correction_T_min     0.766
_exptl_absorpt_correction_T_max     0.857
_exptl_special_details
;
;
_diffrn_ambient_temperature     296(2)
_diffrn_radiation_type     MoK\a
_diffrn_radiation_wavelength     0.71073
_diffrn_radiation_source     'fine-focus sealed tube'
_diffrn_radiation_monochromator     graphite
_diffrn_measurement_device_type     'Bruker APEXII CCD'
_diffrn_measurement_method     '\f and \w'
_diffrn_detector_area_resol_mean     ?
_diffrn_reflns_number     6269
_diffrn_reflns_av_R_equivalents     0.0357
_diffrn_reflns_av_sigmaI/netI     0.0257
_diffrn_reflns_theta_min     2.66
_diffrn_reflns_theta_max     26.42
_diffrn_reflns_theta_full     26.42
_diffrn_measured_fraction_theta_max     0.998
_diffrn_measured_fraction_theta_full     0.998
_diffrn_reflns_limit_h_min     -8
_diffrn_reflns_limit_h_max     8
_diffrn_reflns_limit_k_min     -13
_diffrn_reflns_limit_k_max     14
_diffrn_reflns_limit_l_min     -10
_diffrn_reflns_limit_l_max     19
_diffrn_standards_number     0
_diffrn_standards_interval_count     0
_diffrn_standards_interval_time     0
_diffrn_standards_decay_%     0
_refine_special_details
;
Refinement of <i>F</i>^2^ against ALL reflections. The weighted <i>R</i>-factor
<i>wR</i> and goodness of fit <i>S</i> are based on <i>F</i>^2^, conventional
<i>R</i>-factors <i>R</i> are based on <i>F</i>, with <i>F</i> set to zero for
negative <i>F</i>^2^. The threshold expression of <i>F</i>^2^ >
\s(<i>F</i>^2^) is used only for calculating <i>R</i>-factors(gt) <i>etc</i>.
and is not relevant to the choice of reflections for refinement.
<i>R</i>-factors based on <i>F</i>^2^ are statistically about twice as large
as those based on <i>F</i>, and <i>R</i>- factors based on ALL data will be
even larger.
;
_reflns_number_total     1274
_reflns_number_gt     1098
_reflns_threshold_expression     I>2\s(I)
_refine_ls_structure_factor_coef     Fsqd
_refine_ls_matrix_type     full
_refine_ls_R_factor_all     0.0386
_refine_ls_R_factor_gt     0.0322
_refine_ls_wR_factor_gt     0.0784
_refine_ls_wR_factor_ref     0.0816
_refine_ls_goodness_of_fit_ref     1.056
_refine_ls_restrained_S_all     1.058
_refine_ls_number_reflns     1274
_refine_ls_number_parameters     102
_refine_ls_number_restraints     2
_refine_ls_hydrogen_treatment     mixed
_refine_ls_weighting_scheme     calc
_refine_ls_weighting_details
         'calc w=1/[\s^2^(Fo^2^)+(0.0405P)^2^+0.5888P] where P=(Fo^2^+2Fc^2^)/3'
_atom_sites_solution_hydrogens     geom
_atom_sites_solution_primary     direct
_atom_sites_solution_secondary     difmap
_refine_ls_shift/su_max     0.000
_refine_ls_shift/su_mean     0.000
_refine_diff_density_max     0.477
_refine_diff_density_min     -0.228
_refine_ls_extinction_method     none
_refine_ls_extinction_coef     ?
loop_
    _atom_type_symbol
    _atom_type_description
    _atom_type_scat_dispersion_real
    _atom_type_scat_dispersion_imag
    _atom_type_scat_source
    'C' 'C' 0.0033 0.0016
                         'International Tables Vol C Tables 4.2.6.8 and 6.1.1.4'
    'H' 'H' 0.0000 0.0000
                         'International Tables Vol C Tables 4.2.6.8 and 6.1.1.4'
    'N' 'N' 0.0061 0.0033
                         'International Tables Vol C Tables 4.2.6.8 and 6.1.1.4'
    'O' 'O' 0.0106 0.0060
                         'International Tables Vol C Tables 4.2.6.8 and 6.1.1.4'
    'Ni' 'Ni' 0.3393 1.1124
                         'International Tables Vol C Tables 4.2.6.8 and 6.1.1.4'
_computing_data_collection     'APEX2 (Bruker, 2005)'
_computing_cell_refinement     'SAINT (Bruker, 2005)'
_computing_data_reduction     'SAINT (Bruker, 2005)'
_computing_structure_solution     'SHELXS97 (Sheldrick, 2008)'
_computing_structure_refinement     'SHELXL97 (Sheldrick, 2008)'
_computing_molecular_graphics     'SHELXTL (Sheldrick, 2008)'
_computing_publication_material     'SHELXTL (Sheldrick, 2008)'
loop_
    _atom_site_type_symbol
    _atom_site_label
    _atom_site_fract_x
    _atom_site_fract_y
    _atom_site_fract_z
    _atom_site_U_iso_or_equiv
    _atom_site_adp_type
    _atom_site_calc_flag
    _atom_site_refinement_flags
    _atom_site_occupancy
    _atom_site_symmetry_multiplicity
    _atom_site_disorder_assembly
    _atom_site_disorder_group
    Ni Ni1 0.2500 0.7500 0.16327(3) 0.02540(16) Uani d S 1 2 . .
    N N1 0.0931(3) 0.80137(16) 0.06211(12) 0.0285(4) Uani d . 1 1 . .
    O O1 0.0167(2) 0.83346(15) 0.22531(11) 0.0360(4) Uani d . 1 1 . .
    O O2 -0.2446(2) 0.93408(18) 0.19595(16) 0.0517(6) Uani d . 1 1 . .
    C C1 -0.1035(3) 0.8756(2) 0.17424(18) 0.0348(6) Uani d . 1 1 . .
    C C2 -0.0683(4) 0.8569(2) 0.07707(17) 0.0332(6) Uani d . 1 1 . .
    C C3 -0.1808(4) 0.8936(2) 0.0083(2) 0.0464(7) Uani d . 1 1 . .
    H H3 -0.2934 0.9332 0.0182 0.056 Uiso calc R 1 1 . .
    C C4 -0.1204(5) 0.8695(3) -0.0750(2) 0.0563(9) Uani d . 1 1 . .
    H H4 -0.1951 0.8915 -0.1221 0.068 Uiso calc R 1 1 . .
    C C5 0.0486(5) 0.8132(2) -0.09017(18) 0.0506(8) Uani d . 1 1 . .
    H H5 0.0894 0.7982 -0.1467 0.061 Uiso calc R 1 1 . .
    C C6 0.1564(4) 0.7796(2) -0.01856(16) 0.0348(6) Uani d . 1 1 . .
    O O3 0.1216(2) 0.58888(16) 0.17647(13) 0.0380(5) Uani d D 1 1 . .
    H H3A 0.009(3) 0.584(3) 0.1803(18) 0.046 Uiso d D 1 1 . .
    H H3B 0.169(4) 0.545(2) 0.2135(15) 0.046 Uiso d D 1 1 . .
loop_
    _atom_site_aniso_label
    _atom_site_aniso_U_11
    _atom_site_aniso_U_22
    _atom_site_aniso_U_33
    _atom_site_aniso_U_12
    _atom_site_aniso_U_13
    _atom_site_aniso_U_23
    Ni1 0.0254(3) 0.0293(3) 0.0215(2) 0.00250(16) 0.000 0.000
    N1 0.0341(11) 0.0256(10) 0.0260(11) -0.0004(9) -0.0053(9) -0.0005(8)
    O1 0.0336(9) 0.0402(10) 0.0343(10) 0.0040(8) 0.0046(8) -0.0040(8)
    O2 0.0263(10) 0.0466(12) 0.0821(15) 0.0055(8) -0.0004(9) -0.0232(11)
    C1 0.0248(12) 0.0269(12) 0.0526(17) -0.0047(10) 0.0005(12) -0.0078(11)
    C2 0.0316(13) 0.0217(12) 0.0464(16) -0.0021(10) -0.0109(11) -0.0021(10)
    C3 0.0437(15) 0.0291(14) 0.067(2) -0.0016(11) -0.0276(15) 0.0050(13)
    C4 0.073(2) 0.0378(16) 0.059(2) -0.0073(15) -0.0407(18) 0.0134(14)
    C5 0.085(2) 0.0380(16) 0.0289(15) -0.0094(16) -0.0177(15) 0.0061(11)
    C6 0.0530(17) 0.0261(12) 0.0252(12) -0.0045(11) -0.0073(12) 0.0018(9)
    O3 0.0259(9) 0.0364(10) 0.0519(12) 0.0001(8) 0.0044(9) 0.0117(8)
_geom_special_details
;
All e.s.d.'s (except the e.s.d. in the dihedral angle between two l.s. planes)
are estimated using the full covariance matrix. The cell e.s.d.'s are taken
into account individually in the estimation of e.s.d.'s in distances, angles
and torsion angles; correlations between e.s.d.'s in cell parameters are only
used when they are defined by crystal symmetry. An approximate (isotropic)
treatment of cell e.s.d.'s is used for estimating e.s.d.'s involving l.s.
planes.
;
loop_
    _geom_bond_atom_site_label_1
    _geom_bond_atom_site_label_2
    _geom_bond_site_symmetry_2
    _geom_bond_distance
    _geom_bond_publ_flag
    Ni1 N1 2_565 1.9975(19) ?
    Ni1 N1 . 1.9975(19) yes
    Ni1 O3 2_565 2.0553(18) ?
    Ni1 O3 . 2.0553(18) yes
    Ni1 O1 2_565 2.1335(16) ?
    Ni1 O1 . 2.1335(16) yes
    N1 C2 . 1.329(3) n
    N1 C6 . 1.339(3) n
    O1 C1 . 1.254(3) n
    O2 C1 . 1.247(3) n
    C1 C2 . 1.526(4) n
    C2 C3 . 1.387(4) n
    C3 C4 . 1.375(5) n
    C3 H3 . 0.9300 ?
    C4 C5 . 1.381(5) n
    C4 H4 . 0.9300 ?
    C5 C6 . 1.392(4) n
    C5 H5 . 0.9300 ?
    C6 C6 2_565 1.491(5) n
    O3 H3A . 0.806(18) ?
    O3 H3B . 0.827(17) ?
loop_
    _geom_angle_atom_site_label_1
    _geom_angle_atom_site_label_2
    _geom_angle_atom_site_label_3
    _geom_angle_site_symmetry_1
    _geom_angle_site_symmetry_3
    _geom_angle
    _geom_angle_publ_flag
    N1 Ni1 N1 2_565 . 78.11(11) n
    N1 Ni1 O3 2_565 2_565 95.10(8) ?
    N1 Ni1 O3 . 2_565 93.67(8) n
    N1 Ni1 O3 2_565 . 93.67(8) ?
    N1 Ni1 O3 . . 95.10(8) n
    O3 Ni1 O3 2_565 . 168.70(11) n
    N1 Ni1 O1 2_565 2_565 77.45(7) ?
    N1 Ni1 O1 . 2_565 155.48(8) n
    O3 Ni1 O1 2_565 2_565 90.40(7) ?
    O3 Ni1 O1 . 2_565 84.56(7) n
    N1 Ni1 O1 2_565 . 155.48(8) ?
    N1 Ni1 O1 . . 77.45(7) n
    O3 Ni1 O1 2_565 . 84.56(7) ?
    O3 Ni1 O1 . . 90.40(7) n
    O1 Ni1 O1 2_565 . 127.04(9) n
    C2 N1 C6 . . 122.5(2) ?
    C2 N1 Ni1 . . 119.11(17) ?
    C6 N1 Ni1 . . 118.41(17) ?
    C1 O1 Ni1 . . 114.88(15) ?
    O2 C1 O1 . . 125.7(3) ?
    O2 C1 C2 . . 117.8(2) ?
    O1 C1 C2 . . 116.4(2) ?
    N1 C2 C3 . . 120.6(3) ?
    N1 C2 C1 . . 112.1(2) ?
    C3 C2 C1 . . 127.3(3) ?
    C4 C3 C2 . . 117.8(3) ?
    C4 C3 H3 . . 121.1 ?
    C2 C3 H3 . . 121.1 ?
    C3 C4 C5 . . 121.4(3) ?
    C3 C4 H4 . . 119.3 ?
    C5 C4 H4 . . 119.3 ?
    C4 C5 C6 . . 118.2(3) ?
    C4 C5 H5 . . 120.9 ?
    C6 C5 H5 . . 120.9 ?
    N1 C6 C5 . . 119.5(3) ?
    N1 C6 C6 . 2_565 112.53(14) ?
    C5 C6 C6 . 2_565 127.93(19) ?
    Ni1 O3 H3A . . 121(2) ?
    Ni1 O3 H3B . . 115(2) ?
    H3A O3 H3B . . 108(3) ?
loop_
    _geom_torsion_atom_site_label_1
    _geom_torsion_atom_site_label_2
    _geom_torsion_atom_site_label_3
    _geom_torsion_atom_site_label_4
    _geom_torsion_site_symmetry_1
    _geom_torsion_site_symmetry_2
    _geom_torsion_site_symmetry_3
    _geom_torsion_site_symmetry_4
    _geom_torsion
    _geom_torsion_publ_flag
    N1 Ni1 N1 C2 2_565 . . . -178.6(2) ?
    O3 Ni1 N1 C2 2_565 . . . -84.19(18) ?
    O3 Ni1 N1 C2 . . . . 88.68(18) ?
    O1 Ni1 N1 C2 2_565 . . . 176.75(16) ?
    O1 Ni1 N1 C2 . . . . -0.59(17) ?
    N1 Ni1 N1 C6 2_565 . . . 0.53(13) ?
    O3 Ni1 N1 C6 2_565 . . . 94.98(18) ?
    O3 Ni1 N1 C6 . . . . -92.15(18) ?
    O1 Ni1 N1 C6 2_565 . . . -4.1(3) ?
    O1 Ni1 N1 C6 . . . . 178.57(19) ?
    N1 Ni1 O1 C1 2_565 . . . 3.7(3) ?
    N1 Ni1 O1 C1 . . . . -0.96(16) ?
    O3 Ni1 O1 C1 2_565 . . . 94.04(17) ?
    O3 Ni1 O1 C1 . . . . -96.09(17) ?
    O1 Ni1 O1 C1 2_565 . . . -179.58(17) ?
    Ni1 O1 C1 O2 . . . . -175.4(2) ?
    Ni1 O1 C1 C2 . . . . 2.1(3) ?
    C6 N1 C2 C3 . . . . 1.0(4) ?
    Ni1 N1 C2 C3 . . . . -179.86(17) ?
    C6 N1 C2 C1 . . . . -177.4(2) ?
    Ni1 N1 C2 C1 . . . . 1.8(3) ?
    O2 C1 C2 N1 . . . . 175.2(2) ?
    O1 C1 C2 N1 . . . . -2.6(3) ?
    O2 C1 C2 C3 . . . . -3.1(4) ?
    O1 C1 C2 C3 . . . . 179.2(2) ?
    N1 C2 C3 C4 . . . . 0.6(4) ?
    C1 C2 C3 C4 . . . . 178.7(2) ?
    C2 C3 C4 C5 . . . . -1.5(4) ?
    C3 C4 C5 C6 . . . . 1.0(4) ?
    C2 N1 C6 C5 . . . . -1.6(4) ?
    Ni1 N1 C6 C5 . . . . 179.24(19) ?
    C2 N1 C6 C6 . . . 2_565 177.8(2) ?
    Ni1 N1 C6 C6 . . . 2_565 -1.4(3) ?
    C4 C5 C6 N1 . . . . 0.6(4) ?
    C4 C5 C6 C6 . . . 2_565 -178.7(3) ?
loop_
    _geom_hbond_atom_site_label_D
    _geom_hbond_atom_site_label_H
    _geom_hbond_atom_site_label_A
    _geom_hbond_site_symmetry_A
    _geom_hbond_distance_DH
    _geom_hbond_distance_HA
    _geom_hbond_distance_DA
    _geom_hbond_angle_DHA
    O3 H3A O2 2_465 0.806(18) 1.904(18) 2.708(2) 176(3)
    O3 H3B O2 3_545 0.827(17) 1.950(17) 2.772(3) 172(3)
data_global
_journal_date_recd_electronic     2011-04-28
_journal_date_accepted     2011-04-30
_journal_name_full     'Acta Crystallographica, Section E'
_journal_year     2011
_journal_volume     67
_journal_issue      6
_journal_page_first     m718
_journal_page_last     m718
_journal_paper_category     QM
_journal_coeditor_code     HB5864
_publ_contact_author
;
    Porf. Huai-Ming Hu
    College of Chemistry and Materials Science
    Northwest University
    Xi'an 710069
    People's Republic of China
;
_publ_contact_author_email     'chemhu1@nwu.edu.cn'
_publ_contact_author_fax     '+86-29-88303331'
_publ_contact_author_phone     '+86-29-88303331'
_publ_section_title
;
Diaqua(2,2'-bipyridine-6,6'-dicarboxylato)nickel(II)
;
loop_
    _publ_author_name
    _publ_author_address
    'Shui Hu'
;
Key Laboratory of Carbon Fiber and Functional Polymer
Ministry of Education
Beijing University of Chemical Technology
Beijing 100029
People's Republic of China
;
    'ShiPeng Wen'
;
Key Laboratory of Carbon Fiber and Functional Polymer
Ministry of Education
Beijing University of Chemical Technology
Beijing 100029
People's Republic of China
;
    'Huai-Ming Hu'
;
College of Chemistry and Materials Science
Northwest University
Xi'an 710069
People's Republic of China
;
    'Li Liu'
;
Key Laboratory of Carbon Fiber and Functional Polymer
Ministry of Education
Beijing University of Chemical Technology
Beijing 100029
People's Republic of China
;
