# Supplementary material for: Diaqua­(2,2′-bipyridine-6,6′-dicarboxyl­ato)nickel(II)
Source: Acta Crystallogr Sect E Struct Rep Online. 2011 May 7;67(Pt 6):m718. doi: 10.1107/S1600536811016400 (PMC3120548; doi:10.1107/S1600536811016400)
Supplement: Supplementary file 2 [file e-67-0m718-Isup2.hkl]

# 
# h,k,l, Fc-squared, Fo-squared, sigma(Fo-squared) and status flag 
# 
data_I
_shelx_title ' nw0824_0m in Pccn' 
_shelx_refln_list_code          4 
_shelx_F_calc_maximum      212.35 
_exptl_crystal_F_000       688.00 
_reflns_d_resolution_high  0.7987 
 
loop_ 
 _symmetry_equiv_pos_as_xyz 
 'x, y, z' 
 '-x+1/2, -y+1/2, z' 
 '-x, y+1/2, -z+1/2' 
 'x+1/2, -y, -z+1/2' 
 '-x, -y, -z' 
 'x-1/2, y-1/2, -z' 
 'x, -y-1/2, z-1/2' 
 '-x-1/2, y, z-1/2' 
 
_cell_length_a     7.1056 
_cell_length_b    11.3608 
_cell_length_c    15.3334 
_cell_angle_alpha  90.000 
_cell_angle_beta   90.000 
_cell_angle_gamma  90.000 
 
_shelx_F_squared_multiplier     1.000 
 
loop_ 
 _refln_index_h 
 _refln_index_k 
 _refln_index_l 
 _refln_F_squared_calc 
 _refln_F_squared_meas 
 _refln_F_squared_sigma 
 _refln_observed_status 
   2   0   0     3250.08     3258.70     60.90 o 
   4   0   0     1447.95     1179.58     52.99 o 
   6   0   0     3908.81     3899.45     78.29 o 
   8   0   0     1695.77     1847.05     89.67 o 
   1   1   0    10711.52    11311.90     82.24 o 
   3   1   0      800.58      695.94     15.56 o 
   5   1   0     2246.89     2181.20     36.60 o 
   7   1   0      672.87      689.52     28.74 o 
   0   2   0    28714.63    28584.15    260.07 o 
   2   2   0       41.46       19.62      4.27 o 
   4   2   0     2479.07     2300.62     32.56 o 
   6   2   0     1106.36     1179.95     35.24 o 
   8   2   0      282.55      323.51     31.82 o 
   1   3   0    45090.86    46622.95    475.28 o 
   3   3   0     6884.54     6607.77     71.96 o 
   5   3   0     4966.58     4840.47     78.12 o 
   7   3   0     1234.88     1339.80     60.90 o 
   0   4   0     2328.65     2570.37     39.50 o 
   2   4   0    10902.94    10962.43    139.52 o 
   4   4   0     5557.14     5560.39     81.70 o 
   6   4   0      894.38      936.10     32.55 o 
   8   4   0      332.94      353.26     34.22 o 
   1   5   0     9064.94     9034.41     64.90 o 
   3   5   0       95.26       58.70      8.17 o 
   5   5   0      285.90      278.30     22.33 o 
   7   5   0      972.95      916.96     44.25 o 
   0   6   0     6373.61     6101.14     65.76 o 
   2   6   0    18311.31    18185.93    128.92 o 
   4   6   0      851.81      841.62     27.35 o 
   6   6   0     1191.30     1200.44     47.87 o 
   8   6   0      834.65      666.99     70.01 o 
   1   7   0     1437.28     1384.94     26.82 o 
   3   7   0     5249.89     5096.89     70.91 o 
   5   7   0      839.44      769.28     29.04 o 
   7   7   0      802.78      736.04     57.06 o 
   0   8   0     1165.47     1220.85     33.22 o 
   2   8   0     2531.75     2440.37     46.45 o 
   4   8   0      142.58      140.48     14.80 o 
   6   8   0      447.08      420.58     86.31 o 
   1   9   0      356.40      391.74     18.38 o 
   3   9   0     8012.66     7817.46     99.77 o 
   5   9   0      810.26      877.99     43.02 o 
   0  10   0      530.41      559.13     41.24 o 
   2  10   0      983.73     1014.51     40.77 o 
   4  10   0     2289.61     2081.19    112.92 o 
   6  10   0      550.41      391.75     53.70 o 
   1  11   0      698.90      724.12     27.60 o 
   3  11   0      683.88      649.27     35.67 o 
   5  11   0      113.99      141.48     23.21 o 
   0  12   0      286.90      351.00     43.63 o 
   2  12   0      480.66      458.39     35.09 o 
   4  12   0     1341.07     1170.80     56.34 o 
   1  13   0      796.36      980.58     61.86 o 
   3  13   0       84.50      120.66     20.00 o 
   1   1   1     6150.28     6229.31     32.74 o 
   2   1   1     3270.52     3277.16     22.50 o 
   3   1   1      217.71      228.20      6.57 o 
   4   1   1        2.37        3.86      2.05 o 
   5   1   1        1.40        7.53      2.38 o 
   6   1   1      162.09      171.90     10.46 o 
   7   1   1       51.89       65.40      8.79 o 
   8   1   1       81.40       87.82     13.75 o 
   1   2   1      891.31      962.83      9.60 o 
   2   2   1     3449.15     3647.12     34.16 o 
   3   2   1     1800.12     1979.03     18.77 o 
   4   2   1       74.61       65.00      4.90 o 
   5   2   1      153.68      155.30      8.99 o 
   6   2   1       23.72       23.47      4.97 o 
   7   2   1       45.06       47.91      7.06 o 
   8   2   1       11.43       21.20      8.51 o 
   1   3   1    14649.53    15757.91     72.25 o 
   2   3   1       76.48       84.12      6.28 o 
   3   3   1      177.46      232.32      8.15 o 
   4   3   1       15.02       21.67      3.02 o 
   5   3   1      278.85      292.13     14.02 o 
   6   3   1       47.02       42.72      6.11 o 
   7   3   1       31.59       31.05      6.84 o 
   8   3   1       40.96       42.44      8.51 o 
   1   4   1     3240.80     3397.20     23.16 o 
   2   4   1     3834.87     4125.50     30.13 o 
   3   4   1      101.85      108.77      7.44 o 
   4   4   1       16.16       24.55      4.40 o 
   5   4   1       26.11       16.73      4.30 o 
   6   4   1       31.10       45.87      6.65 o 
   7   4   1      107.27      107.36     11.19 o 
   8   4   1        0.99        4.55      6.04 o 
   1   5   1     1305.30     1396.75     14.45 o 
   2   5   1     1372.48     1357.12     14.98 o 
   3   5   1       60.01       51.04      5.66 o 
   4   5   1      120.59      132.77      9.19 o 
   5   5   1      216.60      214.95     12.43 o 
   6   5   1      169.25      160.06     14.42 o 
   7   5   1        6.15        1.09      4.76 o 
   8   5   1       20.46       32.29      8.95 o 
   1   6   1      129.38      139.54      6.04 o 
   2   6   1     5677.32     6262.72     40.39 o 
   3   6   1       12.09       10.72      4.42 o 
   4   6   1      129.64      135.99      9.48 o 
   5   6   1       13.62        9.47      4.46 o 
   6   6   1       36.24       41.80      9.54 o 
   7   6   1       12.48       13.89      5.85 o 
   8   6   1        9.35        7.10     10.79 o 
   1   7   1       71.00       75.77      5.18 o 
   2   7   1       77.92       80.42      5.40 o 
   3   7   1       35.28       38.96      5.23 o 
   4   7   1       65.89       72.24      7.51 o 
   5   7   1       32.24       24.49      6.52 o 
   6   7   1        0.42        4.17      7.20 o 
   7   7   1        9.47        8.65      8.09 o 
   1   8   1      881.96      895.51     16.10 o 
   2   8   1      128.21      165.28      8.89 o 
   3   8   1       11.57       14.25      3.94 o 
   4   8   1      133.93      144.79     12.02 o 
   5   8   1        4.36        4.28      4.48 o 
   6   8   1        0.63       -0.76      5.11 o 
   7   8   1       11.78        5.57      7.64 o 
   1   9   1       89.68       94.36      6.89 o 
   2   9   1       89.89      104.88      9.24 o 
   3   9   1      556.72      500.88     16.48 o 
   4   9   1       13.81       20.92      9.22 o 
   5   9   1        0.55        3.65      5.65 o 
   6   9   1        3.76        2.87      5.71 o 
   1  10   1        9.85        9.72      3.40 o 
   2  10   1       65.20       84.02      8.25 o 
   3  10   1       64.36       67.19      8.89 o 
   4  10   1       77.82       73.93     10.89 o 
   5  10   1      220.44      175.38     21.18 o 
   6  10   1        9.94       23.24     13.02 o 
   1  11   1       85.23       88.49      8.50 o 
   2  11   1        1.44        6.03      4.64 o 
   3  11   1       77.60       62.27     13.51 o 
   4  11   1        3.29        6.25      6.22 o 
   5  11   1       71.23       81.61     12.66 o 
   1  12   1       24.95       23.83      6.12 o 
   2  12   1        8.22        3.93      4.56 o 
   3  12   1        6.52        8.55      6.04 o 
   4  12   1      335.37      287.72     24.71 o 
   1  13   1       59.70       73.40     11.66 o 
   2  13   1        3.35       11.31      6.18 o 
   3  13   1       21.15       15.61      6.82 o 
   1  14   1       10.59       21.26     11.51 o 
   0   0   2      822.57     1145.05     21.58 o 
   1   0   2     5952.78     5602.92     45.77 o 
   2   0   2      635.21      667.93     22.63 o 
   3   0   2     1596.66     1443.06     27.41 o 
   4   0   2     6274.06     6486.80     72.20 o 
   5   0   2      187.22      188.16     12.81 o 
   6   0   2      700.99      682.42     26.18 o 
   7   0   2      989.65      980.69     38.11 o 
   8   0   2     1255.68     1147.93     73.36 o 
   0   1   2    25687.36    25434.22    364.16 o 
   1   1   2      863.34      878.70     14.15 o 
   2   1   2     4795.20     4935.74     47.96 o 
   3   1   2     1022.84      938.28     12.05 o 
   4   1   2     2334.44     2205.73     28.95 o 
   5   1   2      624.27      604.70     12.25 o 
   6   1   2     2860.71     2846.34     39.40 o 
   7   1   2        3.36        3.12      5.30 o 
   8   1   2      711.36      762.76     35.27 o 
   0   2   2     1674.18     1648.35     28.77 o 
   1   2   2     8360.59     8801.55     78.54 o 
   2   2   2      120.56      108.91      4.78 o 
   3   2   2     8101.83     8125.40     44.34 o 
   4   2   2     2498.10     2508.90     27.11 o 
   5   2   2     3207.62     3138.97     53.36 o 
   6   2   2       20.57       26.90      4.80 o 
   7   2   2     1199.78     1217.14     47.14 o 
   8   2   2       55.80       75.48     11.87 o 
   0   3   2       98.15      134.91      5.74 o 
   1   3   2      127.33      127.79      4.62 o 
   2   3   2     3816.21     3656.31     26.75 o 
   3   3   2     6543.53     6901.95     49.43 o 
   4   3   2     3219.81     3145.95     45.70 o 
   5   3   2     2756.65     2766.39     36.44 o 
   6   3   2      577.61      591.56     17.85 o 
   7   3   2      613.60      666.54     29.73 o 
   8   3   2      147.98      175.08     16.97 o 
   0   4   2      153.03      166.34      8.26 o 
   1   4   2     4369.81     4365.79     27.17 o 
   2   4   2     2908.43     2934.27     24.74 o 
   3   4   2     2719.21     2508.91     31.32 o 
   4   4   2      877.74      824.54     17.84 o 
   5   4   2     3077.76     3008.34     46.03 o 
   6   4   2      248.69      231.02     13.83 o 
   7   4   2      766.94      795.57     30.92 o 
   8   4   2        2.54        5.22      5.47 o 
   0   5   2     6115.87     6316.88     70.32 o 
   1   5   2        3.31        8.46      1.99 o 
   2   5   2     8112.88     8162.38     50.19 o 
   3   5   2      459.19      462.16     10.63 o 
   4   5   2     2566.80     2572.34     36.31 o 
   5   5   2       35.91       36.79      6.16 o 
   6   5   2      979.76      987.52     26.77 o 
   7   5   2      309.81      296.84     19.00 o 
   8   5   2      712.73      725.25     33.30 o 
   0   6   2     1494.02     1535.33     28.80 o 
   1   6   2     3618.62     3540.10     32.48 o 
   2   6   2     1937.76     1873.98     21.71 o 
   3   6   2      482.63      428.82     10.92 o 
   4   6   2       93.03       91.60      7.27 o 
   5   6   2      820.93      786.14     22.94 o 
   6   6   2     1431.04     1286.00     31.44 o 
   7   6   2      476.57      519.42     25.71 o 
   8   6   2      201.20      242.84     30.18 o 
   0   7   2     3729.61     3704.96     44.76 o 
   1   7   2     2396.34     2486.96     24.31 o 
   2   7   2     1666.80     1608.59     21.30 o 
   3   7   2      358.79      306.53     12.85 o 
   4   7   2      734.43      668.90     20.39 o 
   5   7   2       95.66      108.68     10.61 o 
   6   7   2      722.31      763.03     27.31 o 
   7   7   2      173.73      169.49     17.00 o 
   0   8   2        7.60       10.27      4.12 o 
   1   8   2     2153.95     2142.27     23.46 o 
   2   8   2       63.02       66.46      5.65 o 
   3   8   2     3354.75     3318.09     42.49 o 
   4   8   2        6.99        5.53      4.58 o 
   5   8   2     1031.98     1006.61     35.30 o 
   6   8   2      316.54      331.36     23.04 o 
   7   8   2      205.80      247.02     24.38 o 
   0   9   2      930.52      911.90     53.29 o 
   1   9   2      791.60      776.93     17.74 o 
   2   9   2      595.43      572.27     15.38 o 
   3   9   2      139.72      128.76     10.56 o 
   4   9   2     1389.81     1263.44     30.46 o 
   5   9   2      584.83      591.41     24.96 o 
   6   9   2      423.13      392.70     25.84 o 
   0  10   2     1255.20     1364.31     31.12 o 
   1  10   2      453.62      452.10     13.94 o 
   2  10   2      377.05      371.17     17.55 o 
   3  10   2     1291.80     1256.37     30.03 o 
   4  10   2      302.03      286.60     18.09 o 
   5  10   2      304.91      340.15     23.44 o 
   6  10   2       41.90       28.74     19.18 o 
   0  11   2     1119.15     1170.84     35.79 o 
   1  11   2      137.59      164.33     13.15 o 
   2  11   2      777.62      738.96     21.69 o 
   3  11   2       47.66       41.41      7.79 o 
   4  11   2      869.37      864.64     35.78 o 
   5  11   2      119.41      131.68     15.24 o 
   0  12   2     1173.96     1138.43     37.46 o 
   1  12   2      701.96      718.03     25.75 o 
   2  12   2       59.10       73.46      9.64 o 
   3  12   2      222.11      223.37     16.46 o 
   4  12   2       56.54       50.16     10.06 o 
   0  13   2      238.14      297.77     43.63 o 
   1  13   2      479.34      518.27     32.43 o 
   2  13   2      419.09      440.42     27.96 o 
   3  13   2       60.83       67.59     11.26 o 
   0  14   2      134.03      126.11     28.29 o 
   1  14   2      309.78      331.42     33.06 o 
   1   1   3      575.81      609.72      7.17 o 
   2   1   3      272.80      281.00     10.29 o 
   3   1   3     1283.93     1368.87     13.66 o 
   4   1   3      202.10      237.73     10.00 o 
   5   1   3       23.42       26.48      4.18 o 
   6   1   3      226.47      243.62     12.40 o 
   7   1   3       52.94       67.10     10.68 o 
   8   1   3       24.10       29.42      9.40 o 
   1   2   3     1145.00     1210.35     11.34 o 
   2   2   3     2786.34     3000.01     24.09 o 
   3   2   3      332.26      366.36      8.49 o 
   4   2   3      171.99      196.20      8.52 o 
   5   2   3      392.44      427.13     17.40 o 
   6   2   3      612.32      549.58     34.00 o 
   7   2   3      198.83      178.56     21.18 o 
   8   2   3      160.91      184.85     17.69 o 
   1   3   3      109.86      112.26      4.37 o 
   2   3   3        0.70        0.85      1.63 o 
   3   3   3      902.31     1007.36     14.55 o 
   4   3   3      194.97      207.15      8.93 o 
   5   3   3        6.75       15.05      3.77 o 
   6   3   3      514.33      505.02     22.67 o 
   7   3   3        3.99        2.50      7.28 o 
   8   3   3       81.70       76.18     10.19 o 
   1   4   3      877.36      867.09      9.99 o 
   2   4   3       84.59       68.99      5.11 o 
   3   4   3      492.88      550.23     11.17 o 
   4   4   3       89.37       82.53      5.79 o 
   5   4   3      439.57      452.89     20.88 o 
   6   4   3       14.42        9.31      4.57 o 
   7   4   3      154.39      147.72     13.32 o 
   8   4   3        0.24        3.50      6.08 o 
   1   5   3      205.68      201.53      7.09 o 
   2   5   3       69.87       70.08      4.75 o 
   3   5   3       11.91       17.00      3.07 o 
   4   5   3        7.79        3.96      3.54 o 
   5   5   3       47.41       50.23      8.29 o 
   6   5   3        1.36        4.73      4.38 o 
   7   5   3       38.82       38.45      7.39 o 
   8   5   3       65.19       79.72     12.68 o 
   1   6   3        2.93        3.06      1.93 o 
   2   6   3      143.99      174.71      8.07 o 
   3   6   3      118.28      126.31      7.28 o 
   4   6   3      399.48      445.91     18.18 o 
   5   6   3      145.70      136.73     11.83 o 
   6   6   3       86.97      108.58     11.58 o 
   7   6   3       12.26       19.04      6.29 o 
   1   7   3     1096.76     1140.39     20.43 o 
   2   7   3       65.66       74.67      5.88 o 
   3   7   3      260.40      265.31     13.67 o 
   4   7   3      246.26      251.53     14.20 o 
   5   7   3      114.01      136.17     13.09 o 
   6   7   3       52.46       51.29      8.58 o 
   7   7   3       23.00       23.78      8.08 o 
   1   8   3      189.23      192.19      9.32 o 
   2   8   3      538.14      538.85     14.92 o 
   3   8   3       47.61       54.95      6.96 o 
   4   8   3       19.58       17.11      5.02 o 
   5   8   3        9.25       10.84      5.56 o 
   6   8   3       87.52       70.77     12.78 o 
   7   8   3       23.34       12.39      8.62 o 
   1   9   3      222.65      238.81     12.38 o 
   2   9   3       85.79       94.38     12.51 o 
   3   9   3      173.21      168.81     12.04 o 
   4   9   3      152.82      142.00     13.04 o 
   5   9   3      181.22      169.47     17.86 o 
   6   9   3        0.67        5.51      7.54 o 
   1  10   3       74.21       79.26      8.05 o 
   2  10   3       30.09       34.18      6.83 o 
   3  10   3      275.13      276.45     15.90 o 
   4  10   3        2.62        8.15      5.15 o 
   5  10   3       54.43       49.89      9.20 o 
   6  10   3        0.24       12.10     11.51 o 
   1  11   3       36.73       40.69      6.55 o 
   2  11   3        3.74        3.78      4.00 o 
   3  11   3       20.36       20.61      6.42 o 
   4  11   3        4.64       23.38      6.68 o 
   5  11   3       92.31       86.54     15.27 o 
   1  12   3       11.76       10.69      5.29 o 
   2  12   3       25.06       30.06      7.78 o 
   3  12   3       87.66       85.25     10.80 o 
   4  12   3      106.88       91.42     12.41 o 
   1  13   3       14.68       27.88      9.15 o 
   2  13   3       78.48       90.33     13.84 o 
   3  13   3       17.17       26.45      8.88 o 
   0   0   4      136.71      123.10      7.89 o 
   1   0   4     2237.07     2254.59     23.35 o 
   2   0   4      436.98      436.80     10.30 o 
   3   0   4     1064.85      877.36     15.14 o 
   4   0   4       90.10      101.78      7.16 o 
   5   0   4      957.17      961.36     29.14 o 
   6   0   4     2528.52     2509.42     44.09 o 
   7   0   4        5.45       -3.31      9.11 o 
   8   0   4      168.55      145.29     33.09 o 
   0   1   4    26910.09    26294.34    297.05 o 
   1   1   4     2067.24     1992.67     15.50 o 
   2   1   4     4804.88     4851.19     44.22 o 
   3   1   4     3408.16     3539.26     24.36 o 
   4   1   4     3018.62     3006.82     26.79 o 
   5   1   4      904.95      911.65     16.58 o 
   6   1   4      442.76      473.71     26.46 o 
   7   1   4      365.38      359.05     20.02 o 
   8   1   4     1298.50     1313.03     46.08 o 
   0   2   4     1370.26     1227.22     20.87 o 
   1   2   4     6813.08     7253.67     55.43 o 
   2   2   4     2913.59     2863.39     34.39 o 
   3   2   4     8821.81     8845.45     68.08 o 
   4   2   4     1476.13     1460.41     27.34 o 
   5   2   4     3305.00     3349.44     33.30 o 
   6   2   4     1068.17     1093.99     26.71 o 
   7   2   4      353.11      397.60     21.16 o 
   8   2   4       81.19       69.35     15.78 o 
   0   3   4     1095.91     1096.34     22.17 o 
   1   3   4       74.15       58.79      3.29 o 
   2   3   4     2005.23     1842.96     17.78 o 
   3   3   4      558.14      512.23     10.41 o 
   4   3   4     4562.53     4441.73     36.95 o 
   5   3   4     1564.33     1570.25     30.25 o 
   6   3   4      105.41      133.35     11.70 o 
   7   3   4      442.21      478.75     22.27 o 
   8   3   4        5.26        4.01      5.57 o 
   0   4   4     1438.24     1374.67     20.60 o 
   1   4   4     4506.39     4363.62     92.58 o 
   2   4   4     1828.15     1799.37     18.80 o 
   3   4   4     3587.87     3550.71     32.51 o 
   4   4   4     2683.25     2729.22     31.80 o 
   5   4   4      583.34      601.09     19.15 o 
   6   4   4      114.67      114.27     11.12 o 
   7   4   4      820.04      809.86     31.17 o 
   8   4   4      109.26      123.74     14.90 o 
   0   5   4     5091.35     5124.91     49.21 o 
   1   5   4     2026.51     1963.74     19.32 o 
   2   5   4     7371.66     7278.68     43.06 o 
   3   5   4      412.28      368.24     14.21 o 
   4   5   4     2401.58     2385.23     38.84 o 
   5   5   4     1243.47     1225.07     28.29 o 
   6   5   4     1553.06     1484.43     33.43 o 
   7   5   4      351.36      342.26     20.47 o 
   8   5   4      206.17      242.89     20.27 o 
   0   6   4      871.89      809.28     18.55 o 
   1   6   4     2931.11     2739.58     49.96 o 
   2   6   4       87.99       83.64      5.68 o 
   3   6   4      576.14      548.74     14.15 o 
   4   6   4     1009.83     1046.34     23.14 o 
   5   6   4       23.74       35.27      6.61 o 
   6   6   4      168.31      175.69     14.47 o 
   7   6   4      640.40      632.98     27.31 o 
   0   7   4     3895.57     4077.91     47.99 o 
   1   7   4     1522.25     1504.85     27.19 o 
   2   7   4     1955.00     1883.70     28.76 o 
   3   7   4     1052.28     1052.42     20.33 o 
   4   7   4       11.45       15.66      5.54 o 
   5   7   4      308.07      283.17     17.34 o 
   6   7   4      972.42      875.82     27.25 o 
   7   7   4       45.99       35.02      8.04 o 
   0   8   4      964.55      986.87     23.35 o 
   1   8   4     2099.77     2105.38     27.29 o 
   2   8   4      415.96      428.36     16.29 o 
   3   8   4     2478.90     2378.64     36.26 o 
   4   8   4      538.32      537.01     20.80 o 
   5   8   4     1469.38     1381.69     33.23 o 
   6   8   4      338.49      316.36     20.10 o 
   7   8   4      332.33      331.95     28.82 o 
   0   9   4      749.96      792.06     36.07 o 
   1   9   4       92.90      102.98      8.68 o 
   2   9   4      985.24      959.63     20.43 o 
   3   9   4      861.10      864.74     22.43 o 
   4   9   4      230.20      232.39     21.12 o 
   5   9   4       99.28      105.39     11.63 o 
   6   9   4      336.85      321.24     20.82 o 
   0  10   4      595.71      592.34     59.22 o 
   1  10   4      534.39      564.86     17.55 o 
   2  10   4      778.56      819.94     21.61 o 
   3  10   4      153.54      177.63     17.33 o 
   4  10   4      113.70      122.96     11.42 o 
   5  10   4      595.31      558.03     26.72 o 
   6  10   4       94.12      110.53     21.77 o 
   0  11   4     1063.67     1035.61     43.90 o 
   1  11   4      265.97      171.69     63.05 o 
   2  11   4      702.23      712.50     30.02 o 
   3  11   4      246.55      226.46     15.17 o 
   4  11   4      812.85      749.72     29.71 o 
   5  11   4       68.61       97.58     13.42 o 
   0  12   4      112.52      101.31     17.80 o 
   1  12   4     1010.81     1000.11     73.47 o 
   2  12   4      381.40      381.45     21.17 o 
   3  12   4        3.31        2.37      4.59 o 
   4  12   4       23.65       44.81      9.65 o 
   0  13   4      418.84      436.93     37.46 o 
   1  13   4      427.15      492.13     33.56 o 
   2  13   4       22.42       16.81      9.37 o 
   3  13   4       43.41       82.28     13.59 o 
   1   1   5      479.74      505.26     10.01 o 
   2   1   5     1752.73     1852.84     16.55 o 
   3   1   5        9.66        6.97      1.80 o 
   4   1   5       82.33       86.90      5.13 o 
   5   1   5      479.92      486.18     15.66 o 
   6   1   5      237.89      236.79     12.28 o 
   7   1   5        0.31        8.25      5.39 o 
   8   1   5       10.49       12.12      8.39 o 
   1   2   5     1898.00     2031.20     19.99 o 
   2   2   5      920.81      914.05     14.19 o 
   3   2   5      319.04      343.12      7.50 o 
   4   2   5      137.21      174.06      8.39 o 
   5   2   5        9.67       12.32      3.51 o 
   6   2   5       77.33       87.55      8.69 o 
   7   2   5       14.27       23.60      7.65 o 
   8   2   5       28.84       42.03     14.96 o 
   1   3   5       81.24      117.50      6.25 o 
   2   3   5      841.22      853.29     14.08 o 
   3   3   5        0.66        3.62      2.08 o 
   4   3   5      150.72      143.22      8.68 o 
   5   3   5      347.31      345.37     14.24 o 
   6   3   5       66.90       79.52      9.21 o 
   7   3   5      172.24      161.21     13.85 o 
   8   3   5       16.83        2.85      7.52 o 
   1   4   5      539.63      587.09      8.67 o 
   2   4   5      626.40      635.10      9.34 o 
   3   4   5      427.28      439.84     11.88 o 
   4   4   5      177.63      175.83      9.84 o 
   5   4   5        0.11        1.55      3.30 o 
   6   4   5       14.14       23.24      5.81 o 
   7   4   5       33.55       36.05      7.49 o 
   8   4   5       11.76       13.91      8.32 o 
   1   5   5       15.62       14.58      2.45 o 
   2   5   5      124.15      150.49      8.27 o 
   3   5   5       11.56       16.05      3.53 o 
   4   5   5       52.79       59.11      6.17 o 
   5   5   5        8.84        4.53      3.70 o 
   6   5   5      189.33      191.25     14.67 o 
   7   5   5      126.38      134.81     13.80 o 
   8   5   5       15.83       10.55     11.19 o 
   1   6   5      206.45      221.73      7.80 o 
   2   6   5        3.50        3.90      2.72 o 
   3   6   5       35.50       32.77      4.85 o 
   4   6   5      406.89      450.92     17.83 o 
   5   6   5      263.38      266.40     16.75 o 
   6   6   5       71.73       55.77      9.82 o 
   7   6   5        0.01       -2.49      6.18 o 
   1   7   5       49.35       41.96      5.37 o 
   2   7   5       59.10       60.57      6.02 o 
   3   7   5       69.05       67.21      6.60 o 
   4   7   5      106.66      103.53     10.54 o 
   5   7   5        4.85        8.18      4.67 o 
   6   7   5        0.10        7.01      5.30 o 
   7   7   5        9.07       15.51      6.74 o 
   1   8   5        3.73        4.83      3.31 o 
   2   8   5      356.41      360.58     15.14 o 
   3   8   5      156.94      160.54     12.67 o 
   4   8   5       84.92       77.56      8.54 o 
   5   8   5       65.84       73.11      9.06 o 
   6   8   5        0.60        7.65      5.48 o 
   1   9   5        5.75        4.84      3.28 o 
   2   9   5       38.66       46.01      6.44 o 
   3   9   5      214.54      199.99     13.27 o 
   4   9   5       29.83       20.80      5.81 o 
   5   9   5        1.45        7.18      5.40 o 
   6   9   5       37.77       41.91     11.54 o 
   1  10   5      276.15      264.15     15.37 o 
   2  10   5       94.90      105.79     10.15 o 
   3  10   5       52.02       39.11      6.91 o 
   4  10   5        1.50       12.45      5.41 o 
   5  10   5       30.94       27.39      7.03 o 
   1  11   5       27.89       26.24     11.97 o 
   2  11   5       45.66       48.80      7.79 o 
   3  11   5       32.68       32.19      7.29 o 
   4  11   5       21.53       25.53      6.64 o 
   5  11   5       17.85       45.73      9.65 o 
   1  12   5        1.49        9.36      6.51 o 
   2  12   5      377.00      326.19     27.22 o 
   3  12   5       38.42       37.70      8.08 o 
   4  12   5       12.01       25.79      8.44 o 
   1  13   5        2.00       -0.43      5.97 o 
   2  13   5       69.38       77.24     17.82 o 
   0   0   6     8089.05     7932.93     99.50 o 
   1   0   6     1105.63     1165.40     18.52 o 
   2   0   6    23942.83    24239.36    154.78 o 
   3   0   6     3757.10     3940.21    120.63 o 
   4   0   6      957.32      891.30     25.75 o 
   5   0   6      231.04      293.81     33.57 o 
   6   0   6      847.53      889.53     39.71 o 
   7   0   6       38.56       36.44     12.55 o 
   8   0   6     1105.94     1111.32    108.13 o 
   0   1   6     4464.16     4868.35     43.88 o 
   1   1   6     6469.88     6520.38     68.14 o 
   2   1   6     1490.87     1603.34     15.81 o 
   3   1   6     4221.99     4211.24     33.57 o 
   4   1   6       46.72       55.41      4.67 o 
   5   1   6      798.76      839.80     18.90 o 
   6   1   6       39.90       38.01      8.43 o 
   7   1   6      967.81      910.12     27.89 o 
   8   1   6        2.85       -6.29      6.29 o 
   0   2   6      195.63      143.62      7.47 o 
   1   2   6       55.64       85.26      7.45 o 
   2   2   6     8800.80     8804.98     55.98 o 
   3   2   6       47.42       65.34      4.13 o 
   4   2   6     2409.16     2330.55     32.48 o 
   5   2   6      175.02      159.56      9.09 o 
   6   2   6      609.97      641.28     29.60 o 
   7   2   6       11.07       19.42      7.96 o 
   8   2   6      343.14      360.10     30.61 o 
   0   3   6     3485.29     3442.88     36.68 o 
   1   3   6     6800.17     6813.57     72.25 o 
   2   3   6     1781.84     1850.51     22.78 o 
   3   3   6     9834.60     9738.48     70.38 o 
   4   3   6      330.80      367.10     12.71 o 
   5   3   6     1670.23     1662.95     30.45 o 
   6   3   6       52.67       48.66      6.83 o 
   7   3   6      387.02      431.75     29.21 o 
   8   3   6       55.75       48.12     20.62 o 
   0   4   6     5038.14     5054.44     50.04 o 
   1   4   6       95.63       92.63      5.29 o 
   2   4   6     2506.75     2405.84     27.32 o 
   3   4   6        8.64       14.08      3.49 o 
   4   4   6     3883.32     3874.06     74.06 o 
   5   4   6       25.50       22.98      4.90 o 
   6   4   6     1011.96      956.64     26.47 o 
   7   4   6        0.32        9.31      4.73 o 
   8   4   6      260.89      298.56     27.71 o 
   0   5   6      349.79      371.22     11.92 o 
   1   5   6     3760.13     3678.34     32.21 o 
   2   5   6      665.83      670.98     16.30 o 
   3   5   6     1767.62     1759.11     25.50 o 
   4   5   6       20.98       39.18      5.46 o 
   5   5   6      702.76      692.13     19.79 o 
   6   5   6       25.25       26.59      6.26 o 
   7   5   6      420.44      423.39     23.19 o 
   0   6   6    18295.69    18387.18    131.69 o 
   1   6   6      748.97      760.23     16.67 o 
   2   6   6     1321.06     1253.06     22.59 o 
   3   6   6      244.49      250.18     12.02 o 
   4   6   6     1130.40     1143.15     22.41 o 
   5   6   6      251.07      241.89     14.65 o 
   6   6   6      794.98      793.22     26.98 o 
   7   6   6        6.27       10.68      5.55 o 
   0   7   6      613.75      605.84     18.96 o 
   1   7   6     3602.45     3556.96     39.92 o 
   2   7   6       53.12       49.90      6.09 o 
   3   7   6      777.30      814.98     17.32 o 
   4   7   6      106.53      124.85     10.47 o 
   5   7   6     1500.61     1448.73     30.97 o 
   6   7   6        1.56        7.56      5.18 o 
   7   7   6      558.69      552.62     33.98 o 
   0   8   6     3231.36     3154.90     70.84 o 
   1   8   6       12.08       14.83      3.62 o 
   2   8   6      752.47      764.98     28.97 o 
   3   8   6      206.53      189.11     11.42 o 
   4   8   6      926.01      862.20     23.23 o 
   5   8   6       10.64       17.44      6.37 o 
   6   8   6      382.47      414.61     23.99 o 
   0   9   6      507.11      495.63     35.00 o 
   1   9   6     1831.60     1809.37     32.06 o 
   2   9   6       99.03       93.74     11.61 o 
   3   9   6      532.17      580.56     29.38 o 
   4   9   6        2.52        1.90      6.11 o 
   5   9   6     1261.17     1164.34     29.68 o 
   6   9   6       46.56       48.23      8.84 o 
   0  10   6      386.49      431.74     34.06 o 
   1  10   6      121.50      114.62     12.60 o 
   2  10   6     1009.90     1014.67     40.92 o 
   3  10   6       28.16       28.49      6.94 o 
   4  10   6     1085.77     1088.59     28.50 o 
   5  10   6       26.41       24.51      6.92 o 
   0  11   6        3.64        7.81      7.71 o 
   1  11   6     1194.12     1085.27     33.12 o 
   2  11   6        1.64       14.50      5.77 o 
   3  11   6      141.27      171.77     14.61 o 
   4  11   6       52.23       63.20     10.01 o 
   0  12   6      546.79      650.36     40.88 o 
   1  12   6       15.66       20.25      7.47 o 
   2  12   6      486.44      258.60    195.83 o 
   3  12   6       21.75       32.45      8.84 o 
   0  13   6        0.30        7.17      7.10 o 
   1  13   6      289.15      300.76     26.26 o 
   2  13   6       10.74       10.24     18.22 o 
   1   1   7     1433.84     1535.22     21.36 o 
   2   1   7     1290.78     1291.95     14.75 o 
   3   1   7      384.29      400.44     10.72 o 
   4   1   7        1.04        2.93      2.66 o 
   5   1   7       42.82       27.59      8.51 o 
   6   1   7       63.51       72.37     10.38 o 
   7   1   7        8.38       12.77      6.48 o 
   8   1   7       18.91       10.75      9.55 o 
   1   2   7       49.40       45.09      3.27 o 
   2   2   7        6.40        8.11      2.94 o 
   3   2   7        1.62        7.94      2.56 o 
   4   2   7        0.03        0.20      3.22 o 
   5   2   7       18.53       18.08      4.24 o 
   6   2   7       36.20       30.81      7.09 o 
   7   2   7      146.12      121.08     18.89 o 
   8   2   7        5.01        1.44     14.86 o 
   1   3   7     4130.46     4380.65     39.11 o 
   2   3   7       72.55       72.99      5.50 o 
   3   3   7      845.49      933.24     23.66 o 
   4   3   7       17.18       26.44      4.50 o 
   5   3   7       26.02       31.13      4.87 o 
   6   3   7        4.26       17.55      4.94 o 
   7   3   7       10.97       11.17      6.08 o 
   8   3   7        0.86        9.88     10.49 o 
   1   4   7      259.49      273.09      9.58 o 
   2   4   7       27.75       24.70      3.88 o 
   3   4   7       23.51       21.58      4.49 o 
   4   4   7      221.02      240.95     16.96 o 
   5   4   7      374.82      368.38     15.78 o 
   6   4   7       39.50       35.13      6.49 o 
   7   4   7        0.81        2.34      5.69 o 
   1   5   7      610.79      662.60     15.54 o 
   2   5   7      984.64      951.85     19.18 o 
   3   5   7       71.38       95.32      9.52 o 
   4   5   7      167.43      166.07     10.33 o 
   5   5   7       16.15       17.00      5.00 o 
   6   5   7       92.99       84.70      9.22 o 
   7   5   7        9.74        6.29      4.84 o 
   1   6   7        2.07        5.79      2.84 o 
   2   6   7      207.79      192.00     11.06 o 
   3   6   7       81.03       90.36      8.23 o 
   4   6   7      565.43      556.90     16.70 o 
   5   6   7        2.14        4.94      3.98 o 
   6   6   7        3.49        7.89      4.93 o 
   7   6   7        0.74        3.24      5.35 o 
   1   7   7      204.48      211.46     10.57 o 
   2   7   7       29.34       34.58      5.33 o 
   3   7   7        2.30        5.67      3.96 o 
   4   7   7      168.58      158.24     11.90 o 
   5   7   7        7.86        9.44      4.95 o 
   6   7   7        4.51       12.71      5.49 o 
   7   7   7       17.03       33.54     13.90 o 
   1   8   7       31.30       20.50      5.50 o 
   2   8   7      120.45      127.15      9.94 o 
   3   8   7      200.89      190.62     12.38 o 
   4   8   7       17.30       25.15      6.24 o 
   5   8   7       22.32       36.88      9.11 o 
   6   8   7        0.37        1.35      5.57 o 
   1   9   7      338.22      359.70     18.83 o 
   2   9   7      207.41      223.95     13.56 o 
   3   9   7        0.05        0.00      4.38 o 
   4   9   7       10.97       16.82      5.92 o 
   5   9   7       85.49       85.58     10.46 o 
   6   9   7       13.18       -1.78      8.90 o 
   1  10   7       51.20       55.16     10.24 o 
   2  10   7      166.92      160.12     13.58 o 
   3  10   7        3.96       11.19      5.08 o 
   4  10   7       44.74       40.95      7.91 o 
   5  10   7       55.65       51.50      9.85 o 
   1  11   7        2.71       16.41      6.70 o 
   2  11   7       14.34       22.38      6.90 o 
   3  11   7       17.32       22.26      7.60 o 
   4  11   7        1.55        5.41      5.63 o 
   1  12   7       31.17       34.65      8.55 o 
   2  12   7      280.14      284.28     29.29 o 
   3  12   7        8.95       25.13      9.81 o 
   1  13   7        0.26        9.27     10.49 o 
   0   0   8    10384.83    10901.76    119.88 o 
   1   0   8     3455.12     3056.74     38.48 o 
   2   0   8      192.62      168.15      9.18 o 
   3   0   8     2896.50     2863.76     36.70 o 
   4   0   8        9.85       20.81      8.12 o 
   5   0   8     2415.19     2280.05     64.35 o 
   6   0   8     1891.07     1733.35     59.40 o 
   7   0   8     1049.05     1148.37     63.77 o 
   8   0   8      349.39      416.21     55.14 o 
   0   1   8     3076.94     2720.34     33.95 o 
   1   1   8      423.34      431.28      8.85 o 
   2   1   8     4335.54     4203.48     59.13 o 
   3   1   8      198.93      190.46      9.02 o 
   4   1   8      897.93      946.18     38.85 o 
   5   1   8       65.90      101.33     12.14 o 
   6   1   8     1767.52     1755.47     44.02 o 
   7   1   8      114.29       97.56     13.51 o 
   8   1   8      366.14      408.06     38.12 o 
   0   2   8      136.85      172.68     10.24 o 
   1   2   8     2532.10     2252.44     21.07 o 
   2   2   8       19.92       11.81      3.10 o 
   3   2   8     2647.43     2575.92     32.14 o 
   4   2   8       74.99       79.89      7.28 o 
   5   2   8     1896.21     1795.50     58.62 o 
   6   2   8      230.86      257.44     17.46 o 
   7   2   8      559.11      602.71     36.06 o 
   0   3   8     1484.47     1236.93     22.33 o 
   1   3   8      602.81      620.75     12.97 o 
   2   3   8     2942.55     2785.45     29.78 o 
   3   3   8      432.22      431.65     17.76 o 
   4   3   8     4043.74     3971.29     61.69 o 
   5   3   8     1278.24     1201.18     23.60 o 
   6   3   8     1164.56     1140.59     42.18 o 
   7   3   8      379.54      353.25     27.92 o 
   0   4   8       89.27       99.47      7.67 o 
   1   4   8     2724.24     2610.55     28.57 o 
   2   4   8      773.02      765.09     15.34 o 
   3   4   8     1919.97     1869.42     28.81 o 
   4   4   8     1182.13     1132.57     22.20 o 
   5   4   8     1358.72     1413.02     48.05 o 
   6   4   8        7.79       10.42      7.40 o 
   7   4   8      528.68      494.01     31.98 o 
   0   5   8     3077.38     3049.99     51.10 o 
   1   5   8      289.28      289.32     10.57 o 
   2   5   8      836.15      804.53     17.12 o 
   3   5   8      143.40      174.53     11.08 o 
   4   5   8     2215.33     2195.09     34.43 o 
   5   5   8       90.16       98.86     12.57 o 
   6   5   8      487.41      532.68     28.50 o 
   7   5   8       53.20       59.68     11.33 o 
   0   6   8      526.28      518.38     17.61 o 
   1   6   8     2433.89     2281.66     28.31 o 
   2   6   8      431.22      438.08     15.40 o 
   3   6   8     1660.17     1627.40     28.62 o 
   4   6   8      306.86      293.53     18.62 o 
   5   6   8      953.65      958.22     27.32 o 
   6   6   8      126.21      141.91     13.55 o 
   7   6   8      568.38      541.65     38.24 o 
   0   7   8     3124.95     3087.98     55.33 o 
   1   7   8      426.29      441.79     17.95 o 
   2   7   8     1080.91     1129.06     43.97 o 
   3   7   8      562.60      555.12     18.22 o 
   4   7   8      955.11      949.67     23.80 o 
   5   7   8       66.26       73.94      9.74 o 
   6   7   8      387.25      421.16     23.25 o 
   0   8   8       49.41       55.43     18.46 o 
   1   8   8      569.87      581.78     23.84 o 
   2   8   8        2.68        3.31      3.45 o 
   3   8   8     1428.65     1410.94     46.71 o 
   4   8   8        7.18       12.00      4.82 o 
   5   8   8      524.43      534.24     26.31 o 
   6   8   8       23.68       30.60      7.87 o 
   0   9   8      576.20      522.86     37.44 o 
   1   9   8       24.70       18.48      6.49 o 
   2   9   8     1484.11     1454.31     37.02 o 
   3   9   8     1256.86     1197.44     27.38 o 
   4   9   8      718.41      682.36     34.66 o 
   5   9   8       91.83       99.32     12.09 o 
   0  10   8      122.14      119.03     23.02 o 
   1  10   8      777.93      791.16     28.19 o 
   2  10   8      303.70      355.89     20.86 o 
   3  10   8      725.59      719.96     30.54 o 
   4  10   8      248.79      272.72     18.83 o 
   5  10   8      292.78      331.83     28.81 o 
   0  11   8      123.60      129.37     20.67 o 
   1  11   8        1.13        2.34      5.31 o 
   2  11   8      757.71      800.98     39.73 o 
   3  11   8       50.26       38.95     16.20 o 
   4  11   8      160.67      171.91     28.29 o 
   0  12   8        0.58        4.04      8.51 o 
   1  12   8      795.98      812.71     31.14 o 
   2  12   8      153.15      183.20     21.01 o 
   1   1   9      194.28      169.30      6.91 o 
   2   1   9      112.39      114.62      7.02 o 
   3   1   9        0.54        1.52      2.43 o 
   4   1   9       77.37       78.90      9.85 o 
   5   1   9       99.11       79.43     10.87 o 
   6   1   9        0.28        9.55      6.68 o 
   7   1   9       40.68       23.81      8.39 o 
   1   2   9       60.57       67.23      5.53 o 
   2   2   9      561.91      564.52     18.98 o 
   3   2   9        1.51        5.94      3.20 o 
   4   2   9      192.27      218.13     14.14 o 
   5   2   9       20.13       19.35      6.72 o 
   6   2   9       29.55       24.58      8.27 o 
   7   2   9       48.58       49.31     10.39 o 
   1   3   9       62.04       46.03      4.73 o 
   2   3   9        0.13        0.88      2.47 o 
   3   3   9      213.27      302.13     58.13 o 
   4   3   9      268.50      261.08     19.87 o 
   5   3   9      507.54      496.40     21.67 o 
   6   3   9       37.86       57.71     10.61 o 
   7   3   9       52.18       49.11      9.97 o 
   1   4   9       23.61       26.32      3.91 o 
   2   4   9      100.66      103.13      8.26 o 
   3   4   9      245.92      226.71     12.89 o 
   4   4   9       33.86       39.85      6.31 o 
   5   4   9       53.30       53.73      6.78 o 
   6   4   9      191.83      151.30     16.03 o 
   7   4   9        0.01        7.63      6.44 o 
   1   5   9        3.75        2.49      2.67 o 
   2   5   9      175.26      187.77     11.35 o 
   3   5   9      181.79      186.49     10.96 o 
   4   5   9        4.03       10.09      4.01 o 
   5   5   9       67.45       63.61      7.49 o 
   6   5   9       94.52      107.50     14.81 o 
   7   5   9        5.33       11.32     11.75 o 
   1   6   9        2.96        4.26      3.26 o 
   2   6   9      188.62      200.05     12.53 o 
   3   6   9      308.06      288.76     13.93 o 
   4   6   9      231.34      206.88     14.02 o 
   5   6   9        3.01        9.90      4.95 o 
   6   6   9       56.10       61.07      9.51 o 
   1   7   9       28.40       32.71      5.80 o 
   2   7   9       80.92       67.37      9.72 o 
   3   7   9      196.12      203.65     13.07 o 
   4   7   9       13.58       22.39      5.55 o 
   5   7   9       21.61       18.90      5.67 o 
   6   7   9        8.00       15.31      5.53 o 
   1   8   9        1.79        7.72      4.91 o 
   2   8   9        4.46       15.07      5.46 o 
   3   8   9        4.39        7.06      4.22 o 
   4   8   9       25.56       26.32      7.09 o 
   5   8   9        7.39       18.49      6.47 o 
   6   8   9       73.35       85.20     15.97 o 
   1   9   9       90.84       83.90     11.30 o 
   2   9   9       83.91       92.35     11.74 o 
   3   9   9      157.19      140.67     13.42 o 
   4   9   9        7.98       20.81      6.17 o 
   5   9   9       12.52       30.80      7.33 o 
   1  10   9      116.91      123.72     14.23 o 
   2  10   9       21.97       24.31      8.86 o 
   3  10   9        0.60        6.15      6.22 o 
   4  10   9        1.93       11.23      9.48 o 
   1  11   9       98.79       75.67     11.94 o 
   2  11   9       30.86       46.96     11.68 o 
   3  11   9        0.17       -2.37      7.27 o 
   1  12   9      124.00      129.47     23.67 o 
   2  12   9       49.12       56.58     24.45 o 
   0   0  10       98.66       93.38     16.30 o 
   1   0  10     4494.73     4514.66     50.66 o 
   2   0  10      532.27      488.45     20.18 o 
   3   0  10     1203.83     1194.04     32.83 o 
   4   0  10      365.45      364.05     30.68 o 
   5   0  10        5.74       12.57     10.31 o 
   6   0  10      423.54      452.11     38.81 o 
   7   0  10      604.12      599.89     74.56 o 
   0   1  10     3826.73     3649.83     69.69 o 
   1   1  10     2439.64     2312.67     27.12 o 
   2   1  10     2778.10     2683.85     30.40 o 
   3   1  10     1083.47     1050.12     21.74 o 
   4   1  10        6.25        5.72      4.25 o 
   5   1  10      781.96      844.44     29.04 o 
   6   1  10     1277.43     1176.61     36.48 o 
   7   1  10      460.58      394.10     31.52 o 
   0   2  10     2385.80     2254.73     68.73 o 
   1   2  10     2685.40     2616.04     29.56 o 
   2   2  10     2087.59     2023.15     26.51 o 
   3   2  10     1530.01     1509.71     31.88 o 
   4   2  10      965.80     1001.41     32.63 o 
   5   2  10      404.24      453.80     25.59 o 
   6   2  10      623.99      678.60     32.32 o 
   7   2  10      398.64      389.53     27.28 o 
   0   3  10     1208.48     1188.48     30.65 o 
   1   3  10      404.00      371.61     13.25 o 
   2   3  10     2349.15     2300.51     32.57 o 
   3   3  10      367.49      362.91     17.69 o 
   4   3  10     1109.59     1181.75     32.92 o 
   5   3  10      323.63      343.04     22.66 o 
   6   3  10      157.34      168.15     15.11 o 
   7   3  10      237.02      257.29     25.44 o 
   0   4  10     2163.63     1995.21     41.82 o 
   1   4  10     1555.36     1532.24     23.19 o 
   2   4  10     1056.85     1058.42     25.34 o 
   3   4  10      340.93      329.05     15.54 o 
   4   4  10      563.87      603.47     18.53 o 
   5   4  10      987.64      933.25     25.04 o 
   6   4  10      390.08      402.39     26.70 o 
   7   4  10      151.14      168.98     26.11 o 
   0   5  10     3304.93     3324.75     68.86 o 
   1   5  10     1367.40     1293.30     24.43 o 
   2   5  10      942.89      967.41     21.52 o 
   3   5  10     1283.57     1297.22     26.26 o 
   4   5  10     1060.10     1048.36     27.32 o 
   5   5  10      656.79      685.54     23.56 o 
   6   5  10       41.61       34.52     13.43 o 
   0   6  10      393.13      384.05     23.70 o 
   1   6  10     2258.07     2275.14     34.47 o 
   2   6  10      203.49      216.22     13.15 o 
   3   6  10      216.57      217.99     12.48 o 
   4   6  10      376.91      382.32     18.08 o 
   5   6  10      511.61      564.47     23.90 o 
   6   6  10      239.17      196.50     24.88 o 
   0   7  10     2053.01     2012.12     46.89 o 
   1   7  10      616.10      605.41     18.69 o 
   2   7  10      111.94      115.16     10.40 o 
   3   7  10      616.72      632.47     18.80 o 
   4   7  10      440.62      423.90     20.34 o 
   5   7  10      295.79      310.26     18.14 o 
   6   7  10       87.81       88.06     13.51 o 
   0   8  10      590.60      573.30     27.16 o 
   1   8  10      550.61      570.30     21.75 o 
   2   8  10      663.99      654.77     20.37 o 
   3   8  10     1146.31     1155.69     27.94 o 
   4   8  10      765.76      759.82     26.66 o 
   5   8  10      268.78      217.61     25.17 o 
   0   9  10      394.05      507.34     38.65 o 
   1   9  10      225.44      223.64     16.18 o 
   2   9  10      329.54      368.44     21.15 o 
   3   9  10      187.20      144.94     19.62 o 
   4   9  10      775.34      779.59     31.76 o 
   5   9  10      179.04      214.96     19.30 o 
   0  10  10      250.61      260.79     29.32 o 
   1  10  10       36.40       33.35      7.95 o 
   2  10  10      315.71      316.51     30.80 o 
   3  10  10      643.45      665.02     34.10 o 
   4  10  10      198.60      176.75     21.23 o 
   0  11  10       75.59       97.66     19.00 o 
   1  11  10      315.98      279.67     21.96 o 
   2  11  10      473.66      514.48     37.24 o 
   3  11  10      239.85      255.10     46.03 o 
   0  12  10      107.81      154.40     35.00 o 
   1   1  11        5.24        9.28      3.29 o 
   2   1  11        3.90        8.16      3.58 o 
   3   1  11       27.59       31.84      6.36 o 
   4   1  11       72.05       60.99      9.57 o 
   5   1  11       10.18       10.28      6.31 o 
   6   1  11        0.64        5.52      6.32 o 
   7   1  11       52.11       81.88     18.12 o 
   1   2  11       57.57       57.15      5.70 o 
   2   2  11     1084.42     1087.89     23.36 o 
   3   2  11       11.81        6.38      4.18 o 
   4   2  11       67.47       63.65      8.52 o 
   5   2  11      110.98      102.05     13.25 o 
   6   2  11       51.67       36.51      9.37 o 
   7   2  11       34.12       43.32     14.91 o 
   1   3  11        3.97        5.86      3.31 o 
   2   3  11      164.57      182.67     15.02 o 
   3   3  11       97.52      103.07     12.94 o 
   4   3  11       18.33       11.26      5.44 o 
   5   3  11      147.73      157.93     15.71 o 
   6   3  11       46.88       34.59      9.26 o 
   7   3  11       44.85       47.33     14.51 o 
   1   4  11      291.19      316.63     20.09 o 
   2   4  11       47.28       52.12      6.56 o 
   3   4  11      113.73      120.57      9.82 o 
   4   4  11       23.11       28.76      6.55 o 
   5   4  11       85.86       87.36     10.95 o 
   6   4  11       13.85       18.67      7.53 o 
   1   5  11        2.28        5.66      3.89 o 
   2   5  11      333.10      351.76     18.36 o 
   3   5  11        2.23       -0.14      3.54 o 
   4   5  11       97.39       93.26      9.24 o 
   5   5  11        5.53        4.38      5.00 o 
   6   5  11       50.66       36.09     10.17 o 
   1   6  11       84.82       98.30     13.95 o 
   2   6  11      324.36      307.90     20.54 o 
   3   6  11      147.62      141.39     10.57 o 
   4   6  11       41.21       40.03      6.27 o 
   5   6  11        4.07        2.47      5.36 o 
   6   6  11        6.52        9.72     10.37 o 
   1   7  11       59.11       58.47     11.75 o 
   2   7  11      142.61      139.47     11.20 o 
   3   7  11       64.83       74.91      9.09 o 
   4   7  11       36.43       26.28      6.66 o 
   5   7  11      186.37      200.80     15.01 o 
   1   8  11       18.28       16.18      5.70 o 
   2   8  11        9.36        4.27      5.53 o 
   3   8  11       16.41       10.86      5.33 o 
   4   8  11       40.44       24.76      6.64 o 
   5   8  11        4.00        2.39      5.59 o 
   1   9  11       48.12       37.44      8.93 o 
   2   9  11       77.16       76.50     10.17 o 
   3   9  11        0.75        1.86      4.83 o 
   4   9  11       11.11       11.12      6.52 o 
   1  10  11       48.13       48.20     10.15 o 
   2  10  11       14.40       11.04      6.67 o 
   3  10  11        4.13        2.35      8.20 o 
   1  11  11       88.63       74.11     14.74 o 
   2  11  11        1.99        5.95      8.74 o 
   0   0  12     7329.61     6859.96    148.41 o 
   1   0  12     1936.21     1916.95     60.49 o 
   2   0  12      859.95      816.53     49.04 o 
   3   0  12        5.60       27.26      7.44 o 
   4   0  12      147.46      226.40     31.65 o 
   5   0  12      124.68      153.02     33.33 o 
   6   0  12      934.07      833.47     72.64 o 
   0   1  12     1699.31     1585.39     74.11 o 
   1   1  12     1974.19     1878.61     30.57 o 
   2   1  12      110.53      100.83      8.87 o 
   3   1  12     2147.17     2172.45     47.58 o 
   4   1  12      123.54      142.95     21.04 o 
   5   1  12     1020.38     1048.13     42.13 o 
   6   1  12       26.33       45.57     10.21 o 
   0   2  12     2756.39     2653.19     65.46 o 
   1   2  12      562.63      566.52     16.09 o 
   2   2  12     1709.97     1727.96     29.54 o 
   3   2  12      104.87       76.80      9.15 o 
   4   2  12     1464.58     1465.21     33.41 o 
   5   2  12        5.99        2.47      6.56 o 
   6   2  12      732.24      719.13     35.99 o 
   0   3  12     2769.40     2728.85     82.73 o 
   1   3  12     2027.98     1902.76     46.75 o 
   2   3  12      386.88      387.34     17.35 o 
   3   3  12      727.39      774.01     24.66 o 
   4   3  12        9.59        9.72      5.37 o 
   5   3  12      709.07      753.14     30.41 o 
   6   3  12       56.00       57.88     11.15 o 
   0   4  12      414.01      407.66     52.69 o 
   1   4  12      217.43      209.36     12.61 o 
   2   4  12     1911.76     1890.53     55.40 o 
   3   4  12       20.25       23.93      6.19 o 
   4   4  12     2132.73     2128.94     41.59 o 
   5   4  12       29.22       31.69      8.45 o 
   6   4  12      266.87      289.50     23.18 o 
   0   5  12        0.61        3.10      5.31 o 
   1   5  12     2642.77     2714.36     42.84 o 
   2   5  12      373.06      403.24     22.82 o 
   3   5  12      458.83      527.31     26.15 o 
   4   5  12       66.94       63.12      9.64 o 
   5   5  12      668.65      698.01     27.48 o 
   6   5  12        6.12        8.63      8.97 o 
   0   6  12     1162.03     1105.96     35.19 o 
   1   6  12      102.83      105.82     12.93 o 
   2   6  12     1137.74     1106.32     28.59 o 
   3   6  12      444.85      445.41     20.66 o 
   4   6  12      360.76      369.08     19.76 o 
   5   6  12       27.80       24.30      6.74 o 
   0   7  12      239.79      260.23     21.68 o 
   1   7  12      744.86      719.08     23.50 o 
   2   7  12      377.29      353.95     18.39 o 
   3   7  12     1105.05     1087.17     27.53 o 
   4   7  12      113.48      105.23     10.85 o 
   5   7  12      423.22      414.33     27.37 o 
   0   8  12     1382.05     1438.39    108.13 o 
   1   8  12        9.65       11.79      7.88 o 
   2   8  12      902.65      945.45     25.72 o 
   3   8  12      129.13      151.74     14.07 o 
   4   8  12      276.25      300.80     18.57 o 
   0   9  12        0.52        4.19     11.27 o 
   1   9  12      160.28      166.89     14.73 o 
   2   9  12       99.74      100.69     11.54 o 
   3   9  12     1140.77     1062.25     29.03 o 
   4   9  12      122.25      101.31     14.82 o 
   0  10  12      329.14      280.33     31.80 o 
   1  10  12        8.46       10.58      7.25 o 
   2  10  12      414.89      422.61     26.96 o 
   3  10  12      138.39      105.49     29.25 o 
   0  11  12        8.21       18.22     18.70 o 
   1   1  13      380.93      406.67     18.48 o 
   2   1  13      456.95      495.10     17.68 o 
   3   1  13        1.59       11.62      5.13 o 
   4   1  13        3.18       13.81     11.90 o 
   5   1  13        2.41       14.54      6.92 o 
   6   1  13       28.46       33.95      9.47 o 
   1   2  13      335.07      348.41     18.25 o 
   2   2  13       29.00       32.19      5.93 o 
   3   2  13       35.01       38.54      7.25 o 
   4   2  13        6.67       14.16      6.55 o 
   5   2  13       10.89       15.48      7.38 o 
   6   2  13        9.32       11.59      7.71 o 
   1   3  13      831.61      789.59     20.16 o 
   2   3  13      537.38      510.52     25.96 o 
   3   3  13       66.03       86.43      9.93 o 
   4   3  13       26.22       29.38      8.33 o 
   5   3  13        0.04       19.94      8.05 o 
   6   3  13        4.23       14.65      9.55 o 
   1   4  13      323.41      342.68     16.63 o 
   2   4  13       14.28        7.04      8.49 o 
   3   4  13        2.69       10.40      6.19 o 
   4   4  13       25.95       28.85      7.47 o 
   5   4  13        2.02       17.81      7.88 o 
   6   4  13        4.98       15.09      7.85 o 
   1   5  13       17.75       23.87      6.12 o 
   2   5  13       19.30       21.70      5.87 o 
   3   5  13      147.04      148.47     15.20 o 
   4   5  13       42.66       61.56     10.74 o 
   5   5  13        6.08        9.29      5.61 o 
   1   6  13      333.26      310.42     18.63 o 
   2   6  13      131.58      128.23     12.44 o 
   3   6  13      140.85      132.28     11.55 o 
   4   6  13       28.00       19.66      7.09 o 
   5   6  13       32.61       17.92      8.95 o 
   1   7  13       59.48       66.04      9.43 o 
   2   7  13      188.39      176.98     13.54 o 
   3   7  13        2.21       11.00      5.34 o 
   4   7  13        0.46        9.84      6.25 o 
   1   8  13       47.51       48.73      8.91 o 
   2   8  13       10.00       11.15      6.39 o 
   3   8  13      118.72      100.72     11.14 o 
   4   8  13       18.02       28.36      8.86 o 
   1   9  13        9.79        6.25      5.73 o 
   2   9  13      147.58      153.80     16.27 o 
   3   9  13      101.81       96.65     13.69 o 
   1  10  13       49.28       80.04     15.23 o 
   0   0  14       18.90       13.91     12.47 o 
   1   0  14      630.54      651.30     34.35 o 
   2   0  14      341.05      355.77     24.27 o 
   3   0  14     2124.81     2037.08     64.59 o 
   4   0  14        1.48        1.25      8.96 o 
   5   0  14     1056.93     1019.21     50.83 o 
   6   0  14       64.63       46.99     22.54 o 
   0   1  14      668.74      637.10     33.74 o 
   1   1  14      176.76      172.18     13.19 o 
   2   1  14     1123.75     1124.59     28.19 o 
   3   1  14       72.00       98.78     10.85 o 
   4   1  14     1481.70     1436.82     40.44 o 
   5   1  14        1.39       11.92      7.33 o 
   6   1  14      275.94      266.10     52.51 o 
   0   2  14       15.80       11.27      8.14 o 
   1   2  14      524.98      504.26     21.61 o 
   2   2  14      216.12      210.68     16.61 o 
   3   2  14     1548.30     1502.69     47.42 o 
   4   2  14       65.28       75.27     11.51 o 
   5   2  14      632.76      617.27     33.35 o 
   0   3  14      381.81      445.72     27.30 o 
   1   3  14        2.88        6.97      5.87 o 
   2   3  14     1316.76     1324.89     36.08 o 
   3   3  14      262.04      253.20     20.00 o 
   4   3  14     1445.12     1419.50     53.45 o 
   5   3  14       95.49      109.41     14.67 o 
   0   4  14      187.51      200.25     18.93 o 
   1   4  14     1005.16      988.00     28.31 o 
   2   4  14       43.47       35.96      8.64 o 
   3   4  14     1087.34     1073.15     33.83 o 
   4   4  14      137.79      172.82     17.75 o 
   5   4  14      532.12      576.78     32.20 o 
   0   5  14      411.45      485.41     29.66 o 
   1   5  14       29.36       32.86      7.27 o 
   2   5  14      779.13      755.66     29.35 o 
   3   5  14       43.62       54.79     10.22 o 
   4   5  14      397.27      432.28     27.46 o 
   5   5  14       13.55       31.09     16.63 o 
   0   6  14      445.30      436.72     28.49 o 
   1   6  14      891.75      853.40     26.16 o 
   2   6  14        5.40        5.40      5.09 o 
   3   6  14      548.85      548.92     30.48 o 
   4   6  14       14.84       20.82      7.28 o 
   0   7  14     1138.11     1196.84     50.59 o 
   1   7  14      207.08      175.61     15.15 o 
   2   7  14      718.28      763.70     29.47 o 
   3   7  14        4.93       18.21      8.58 o 
   4   7  14      296.01      389.66     30.04 o 
   0   8  14       33.35       30.23     12.08 o 
   1   8  14      419.87      425.93     23.76 o 
   2   8  14        3.32        1.84      5.88 o 
   3   8  14      171.36      182.87     16.21 o 
   0   9  14      969.94      867.42     45.98 o 
   1   9  14       16.48       12.91      7.65 o 
   2   9  14      283.53      336.43     30.04 o 
   1   1  15        6.03       11.31      5.89 o 
   2   1  15        3.56        8.61      4.70 o 
   3   1  15       60.93       83.04     11.37 o 
   4   1  15        3.82       -0.69      5.93 o 
   5   1  15        7.82        8.61      7.96 o 
   1   2  15        0.96       -1.77      4.35 o 
   2   2  15        0.06       -3.60      4.90 o 
   3   2  15        7.54       13.51      7.40 o 
   4   2  15        5.26       16.05      7.59 o 
   5   2  15       44.87       49.81     11.39 o 
   1   3  15        4.69        0.18      4.70 o 
   2   3  15       35.77       43.70      9.61 o 
   3   3  15       59.49       54.38     10.40 o 
   4   3  15        0.02       14.91      8.01 o 
   5   3  15       26.56       15.58     11.36 o 
   1   4  15       69.62       58.46      9.90 o 
   2   4  15        0.82        4.82      6.07 o 
   3   4  15       90.13       90.13     12.46 o 
   4   4  15        5.42       12.50      7.00 o 
   1   5  15       15.31       16.93      7.69 o 
   2   5  15      218.29      216.82     30.87 o 
   3   5  15        0.13       -5.27      6.12 o 
   4   5  15       18.05        0.86      7.13 o 
   1   6  15       86.24       61.41      9.66 o 
   2   6  15       36.82       30.42      8.54 o 
   3   6  15       22.37       18.54      8.29 o 
   4   6  15        0.16        9.60      8.13 o 
   1   7  15       20.75       26.12      7.27 o 
   2   7  15       61.78       65.02     11.23 o 
   3   7  15        0.26        0.41      6.74 o 
   1   8  15       26.37       25.24      9.24 o 
   2   8  15       27.75       25.74     17.03 o 
   0   0  16      497.31      499.16     54.66 o 
   1   0  16     1108.25      924.33     43.88 o 
   2   0  16      187.47      247.42     36.92 o 
   3   0  16      263.23      315.99     47.47 o 
   4   0  16      952.25     1026.62    100.22 o 
   0   1  16     1377.20     1386.66     84.63 o 
   1   1  16      685.73      700.85     26.89 o 
   2   1  16      206.12      209.65     21.28 o 
   3   1  16      558.05      522.48     76.13 o 
   4   1  16       84.95      133.17     18.91 o 
   0   2  16      882.81      964.58     45.06 o 
   1   2  16      522.50      550.06     29.04 o 
   2   2  16      461.39      431.98     25.88 o 
   3   2  16      203.59      217.46     19.06 o 
   4   2  16      576.76      606.56     38.75 o 
   0   3  16      533.50      537.11     40.52 o 
   1   3  16      388.12      441.73     43.08 o 
   2   3  16      573.44      590.40     31.09 o 
   3   3  16      422.08      456.53     27.98 o 
   4   3  16      469.78      463.14     33.69 o 
   0   4  16      595.46      600.64     43.90 o 
   1   4  16      407.55      429.05     29.55 o 
   2   4  16      655.17      710.99     38.79 o 
   3   4  16      187.81      197.15     19.20 o 
   4   4  16      123.69      117.08     15.50 o 
   0   5  16      258.53      280.96     23.99 o 
   1   5  16      427.51      449.29     27.27 o 
   2   5  16      365.14      338.71     24.03 o 
   3   5  16      469.21      479.49     29.66 o 
   0   6  16      111.26      147.57     25.41 o 
   1   6  16      502.82      504.48     29.53 o 
   2   6  16      535.93      595.54     32.51 o 
   3   6  16      292.54      326.72     29.03 o 
   0   7  16      212.25      231.89     63.29 o 
   1   7  16      324.97      324.23     21.39 o 
   2   7  16      249.99      269.20     22.33 o 
   1   1  17        0.35        0.61      5.23 o 
   2   1  17        0.00       -1.32      6.48 o 
   3   1  17        0.42       -3.46     15.58 o 
   4   1  17        0.65        4.69      8.58 o 
   1   2  17       12.97       16.26      7.09 o 
   2   2  17       26.25       34.51     10.57 o 
   3   2  17        0.81        0.13      8.51 o 
   1   3  17        3.71       11.25      7.54 o 
   2   3  17        1.72        0.03     12.65 o 
   3   3  17        3.38       15.91      7.58 o 
   1   4  17        9.09       13.53      9.01 o 
   2   4  17       49.53       45.85     10.45 o 
   3   4  17        0.21        9.04      7.46 o 
   1   5  17        3.52        6.64      6.72 o 
   2   5  17        1.57       11.22      7.12 o 
   1   6  17        0.74       -0.55      8.37 o 
   0   0  18      707.06      602.26     64.25 o 
   1   0  18       78.14      114.45     20.27 o 
   2   0  18      319.85      327.50     50.83 o 
   3   0  18      235.33      243.11     44.11 o 
   0   1  18        0.86       28.33     12.23 o 
   1   1  18      591.03      627.35     33.07 o 
   2   1  18      326.67      358.85     33.30 o 
   3   1  18      223.69      193.00     28.31 o 
   0   2  18      532.44      500.39     66.41 o 
   1   2  18      109.90      155.01     19.72 o 
   2   2  18      414.72      375.64     30.73 o 
   0   3  18      204.23      248.78     30.34 o 
   1   3  18      377.58      441.14     35.72 o 
   2   3  18      130.98      156.47     20.65 o 
   0   4  18      333.27      396.50     38.47 o 
   1   4  18      127.98      144.51     20.07 o 
   1   1  19        4.89       -0.43      7.32 o 
                                                 
